# Supplementary material for: The Impact of Long-Term Online Learning on Internet Addiction Symptoms among Depressed Secondary School Students: Insights from a Cross-Panel Network Analysis
Source: Behav Sci (Basel). 2023 Jun 21;13(7):520. doi: 10.3390/bs13070520 (PMC10376411; doi:10.3390/bs13070520)
Supplement: Supplementary file 1 [file behavsci-13-00520-s001.zip]

Archive with 1 entries (1 files):
- behavsci-2434546-supplementary.pdf
